# Supplementary material for: Factors Associated with Cardiac/Pericardial Injury among Blunt Injury Patients: A Nationwide Study in Japan
Source: J Clin Med. 2022 Aug 3;11(15):4534. doi: 10.3390/jcm11154534 (PMC9369737; doi:10.3390/jcm11154534)
Supplement: Supplementary file 1 [file jcm-11-04534-s001.zip]

Archive with 1 entries (1 files):
- jcm-1821938-supplementary.pdf
